# Supplementary material for: Differences in transcriptional changes in psoriasis and psoriatic arthritis skin with immunoglobulin gene enrichment in psoriatic arthritis
Source: Rheumatology (Oxford). 2023 May 3;63(1):218–25. doi: 10.1093/rheumatology/kead195 (PMC10765156; doi:10.1093/rheumatology/kead195)
Supplement: kead195_Supplementary_Data [file kead195_supplementary_data.zip]

Archive with 4 entries (3 files):
- kead195_Supplementary_Data/
- kead195_Supplementary_Data/rhe-23-0224-File008.docx
- kead195_Supplementary_Data/rhe-23-0224-File009.tiff
- kead195_Supplementary_Data/rhe-23-0224-File010.tiff
